# Supplementary material for: What Do We Know About Contemporary Quality Improvement and Patient Safety Training Curricula in Health Workers? A Rapid Scoping Review
Source: Healthcare (Basel). 2025 Jun 16;13(12):1445. doi: 10.3390/healthcare13121445 (PMC12193159; doi:10.3390/healthcare13121445)
Supplement: Supplementary file 1 [file healthcare-13-01445-s001.zip]

Archive with 4 entries (4 files):
- File S1_Full electronic search strategy for both databases used.pdf
- File S2_Narrative presentation of the 27 QI training curricula.pdf
- File S3_Narrative presentation of the 27 PS curricula.pdf
- File S4_Narrative presentation of the 20 QIPS curricula.pdf
